# Supplementary material for: Identification of MicroRNA–mRNA Networks in Melanoma and Their Association with PD-1 Checkpoint Blockade Outcomes
Source: Cancers (Basel). 2021 Oct 22;13(21):5301. doi: 10.3390/cancers13215301 (PMC8582574; doi:10.3390/cancers13215301)
Supplement: Supplementary file 1 [file cancers-13-05301-s001.zip]

Archive with 2 entries (2 files):
- cancers-1404774-supplementary.xlsx
- Supplemental Figures.pdf
