# Supplementary material for: Identification of MicroRNA–mRNA Networks in Melanoma and Their Association with PD-1 Checkpoint Blockade Outcomes
Source: Cancers (Basel). 2021 Oct 22;13(21):5301. doi: 10.3390/cancers13215301 (PMC8582574; doi:10.3390/cancers13215301)
Supplement: Supplementary file 1 [file cancers-13-05301-s001.zip › cancers-1404774-supplementary.xlsx]

## Sheet: ST1
Table S1. TCGA microRNA:mRNA bipartite and unipartite network statistics
MiR	Degree Centrality (Bipartite)	Eigencentrality (Bipartite)	Degree Centrality (Unipartite)	Betweeness Centrality (Unipartite)	Closeness Centrality (Unipartite)	Eigencentrality (Unipartite)	TCGA Cluster
hsa-miR-146b-3p	31	2.41e-05	3	0	0.00671141	3.14277e-05	Immune
hsa-miR-146b-5p	22	1.17e-05	3	0	0.00746269	1.67209e-05	Immune
hsa-miR-223-3p	25	2.23e-05	3	0	0.00671141	3.14277e-05	Immune
hsa-miR-29b-3p	24	0.00628468	5	42.5	0.00840336	0.00586948	Immune
hsa-miR-146a-5p	55	0.263473	10	1	0.00840336	0.344896	Keratin
hsa-miR-17-3p	26	0.023255	10	25.5	0.00934579	0.0379876	Keratin
hsa-miR-17-5p	66	0.0418301	10	8.83333	0.00917431	0.0600924	Keratin
hsa-miR-181a-2-3p	37	0.12773	12	6.66667	0.00917431	0.163466	Keratin
hsa-miR-185-5p	64	0.10417	9	23.5	0.00961538	0.102473	Keratin
hsa-miR-211-5p	293	1	13	24.5	0.00925926	0.665161	Keratin
hsa-miR-506-3p	47	0.363587	11	3.33333	0.00819672	0.548765	Keratin
hsa-miR-508-3p	129	0.792535	12	0.333333	0.00833333	1	Keratin
hsa-miR-508-5p	100	0.698375	12	0.333333	0.00854701	0.934613	Keratin
hsa-miR-509-3-5p	56	0.445251	11	1	0.00833333	0.646695	Keratin
hsa-miR-509-3p	96	0.675972	12	0.333333	0.00854701	0.916937	Keratin
hsa-miR-514a-3p	134	0.806654	12	0	0.00740741	0.996942	Keratin
hsa-miR-92a-3p	50	0.0377246	10	12.5	0.00943396	0.0598497	Keratin
hsa-miR-100-5p	186	3.75e-08	1	0	0.00260417	7.24472e-17	MITF low
hsa-miR-125b-5p	80	5.65e-09	1	0	0.00260417	6.76018e-17	MITF low
hsa-miR-30d-5p	17	0.0701927
hsa-miR-625-3p	17	1.15e-05
hsa-miR-22-3p	14	0.000544435
hsa-miR-29a-3p	12	0.00030727
hsa-let-7b-3p	12	4.18e-08
hsa-miR-20a-5p	9	0.0094078
hsa-miR-629-5p	9	8.57e-08
hsa-miR-181c-3p	9	4.92e-10
hsa-miR-1246	8	9.05e-08
hsa-miR-532-5p	7	0.00810518
hsa-miR-151a-5p	5	7.99e-05
hsa-miR-150-5p	5	1.14e-05
hsa-let-7f-5p	5	5.47e-07
hsa-miR-19b-3p	4	0.00929167
hsa-miR-361-3p	4	4.04e-05
hsa-miR-155-5p	4	1.2e-05
hsa-miR-204-5p	4	2.12e-10
hsa-miR-1304-3p	4	3.76e-17
hsa-miR-361-5p	3	0.00963554
hsa-miR-93-5p	3	0.000255098
hsa-miR-330-5p	3	1.29e-05
hsa-let-7i-3p	3	1.17e-05
hsa-miR-148a-5p	3	4.45e-08
hsa-miR-199a-3p	3	1.95e-10
hsa-miR-199b-5p	3	1.01e-10
hsa-miR-181a-3p	3	8.72e-11
hsa-miR-23a-3p	3	3e-17
hsa-let-7b-5p	3	2.47e-17
hsa-miR-30a-5p	2	0.0102491
hsa-miR-660-5p	2	0.00553012
hsa-miR-30e-3p	2	0.00458063
hsa-miR-151a-3p	2	3.9e-05
hsa-miR-29c-3p	2	1.13e-05
hsa-miR-130a-3p	2	1.4e-07
hsa-miR-142-3p	2	1.02e-07
hsa-miR-148a-3p	2	8.05e-11
hsa-miR-30e-5p	2	1.91e-17
hsa-miR-378i	2	1.82e-17
hsa-miR-210-3p	2	1.59e-17
hsa-miR-532-3p	2	1.51e-17
hsa-miR-378a-3p	1	0.00157378
hsa-let-7g-5p	1	1.35e-05
hsa-miR-342-3p	1	1.29e-07
hsa-miR-3182	1	1.57e-10
hsa-miR-105-5p	1	1.03e-17
hsa-miR-1301-3p	1	9.89e-18
hsa-miR-767-5p	1	9.34e-18
hsa-miR-1307-3p	1	9.33e-18
hsa-miR-30b-5p	1	9.04e-18
hsa-miR-378f	1	8.98e-18
hsa-miR-145-5p	1	8.74e-18
hsa-miR-484	1	8.47e-18
hsa-miR-222-3p	1	8.3e-18
hsa-miR-27a-3p	1	8.09e-18
hsa-miR-425-5p	1	8.07e-18

## Sheet: ST2
Table S2. Incidence matrix of all statistically significant microRNA:mRNA correlations in TCGA dataset.
Gene	GLIPR1	NRP1	AXL	ID3	SGMS1	PTPRE	ANKH	TMEM87B	SEMA3A	TGFBI	PCOLCE	DOK1	GEM	BCAT1	ST8SIA4	KCNMA1	FAM105A	RTN1	ZEB1	CPE	LIFR	TCF4	ITGA1	ADAMTS9	S1PR3	LPAR1	COL8A1	PPAP2B	KCNK5	RHOU	C6orf150	PLCE1	ANTXR2	IRAK2	TRAF1	ADAM19	DPYD	RUNX1	OSMR	GPC6	THBS1	EPB41L2	SERPINE1	DLG3	COL9A2	PLAGL1	DSE	MECOM	CTGF
hsa-miR-211-5p	1	1	1	1	1	1	1	1	1	1	1	1	1	1	1	1	1	1	1	1	1	1	1	1	1	1	1	1	1	1	1	1	1	1	1	1	1	1	1	1	1	1	1	1	1	1	1	1	1
hsa-miR-514a-3p	1	1	1	1	1	1	1	1	1	1	1	1	1	1	1	1	1	1	1	1	1	1	1	1	1	1	1	1	1	1	1	1	1	1	1	1	1	1	1	1	1	1	1	1	1	1	1	1	1
hsa-miR-508-3p	1	1	1	1	1	1	1	1	1	1	1	1	1	1	1	1	1	1	1	1	1	1	1	1	1	1	1	1	1	1	1	1	1	1	1	1	1	1	1	1	1	1	1	1	1	1	1	1	1
hsa-miR-508-5p	1	1	1	1	1	1	1	1	1	1	1	1	1	1	1	1	1	1	1	1	1	1	1	1	1	1	1	1	1	1	1	1	1	1	1	1	1	1	1	1	1	1	1	1	1	0	0	0	0
hsa-miR-509-3p	1	1	1	1	1	1	1	1	1	1	1	1	1	1	1	1	1	1	1	1	1	1	1	1	1	1	1	1	1	1	1	1	1	1	1	1	1	1	1	0	1	0	0	1	1	1	1	0	0
hsa-miR-509-3-5p	1	1	1	1	1	1	1	1	1	1	1	1	1	1	1	1	1	1	1	1	1	1	1	1	1	1	1	1	1	1	1	1	0	0	0	0	0	0	0	0	0	0	0	0	0	1	1	0	0
hsa-miR-506-3p	1	1	1	1	1	1	1	1	1	1	1	1	1	1	1	1	1	1	0	0	0	0	0	0	0	0	0	0	0	0	0	0	1	1	1	1	1	0	0	0	0	0	0	0	0	0	0	0	0
hsa-miR-146a-5p	1	1	1	1	1	0	0	0	0	0	0	0	0	0	0	0	0	0	1	1	1	1	1	1	1	1	1	0	0	0	0	0	1	0	0	0	0	1	1	1	0	0	0	0	0	1	0	1	0
hsa-miR-181a-2-3p	1	0	0	0	0	1	1	1	1	0	0	0	0	0	0	0	0	0	0	0	0	0	0	0	0	0	0	1	1	0	0	0	0	1	0	0	0	0	0	0	0	0	0	0	0	0	0	0	0
hsa-miR-185-5p	0	0	0	0	0	0	0	0	0	0	0	0	0	0	0	0	0	0	1	1	1	0	0	0	0	0	0	0	0	0	0	0	0	0	0	0	0	0	0	0	0	0	0	0	0	0	0	0	0
hsa-miR-17-5p	0	0	0	0	0	1	0	0	0	0	0	0	0	0	0	0	0	0	0	0	0	0	0	0	0	0	0	0	0	0	0	0	0	1	0	0	0	0	0	0	0	0	0	0	0	0	0	0	0
hsa-miR-92a-3p	0	0	0	0	0	1	0	0	0	0	0	0	0	0	0	0	0	0	0	0	0	0	0	0	0	0	0	0	0	0	0	0	0	1	0	0	0	0	0	0	0	0	0	0	0	0	0	0	0
hsa-miR-17-3p	0	0	0	0	0	0	0	0	0	0	0	0	0	0	0	0	0	0	0	0	0	0	0	0	0	0	0	0	0	0	0	0	1	1	0	0	0	0	0	0	0	0	0	0	0	0	0	0	0
hsa-miR-29b-3p	0	0	0	0	0	0	0	0	0	0	0	0	0	0	0	0	0	0	0	0	0	0	0	0	0	0	0	0	0	0	0	0	0	0	0	0	0	0	0	0	0	0	0	0	0	0	0	0	0
hsa-miR-146b-3p	0	0	0	0	0	0	0	0	0	0	0	0	0	0	0	0	0	0	0	0	0	0	0	0	0	0	0	0	0	0	0	0	0	0	0	0	0	0	0	0	0	0	0	0	0	0	0	0	0
hsa-miR-223-3p	0	0	0	0	0	0	0	0	0	0	0	0	0	0	0	0	0	0	0	0	0	0	0	0	0	0	0	0	0	0	0	0	0	0	0	0	0	0	0	0	0	0	0	0	0	0	0	0	0
hsa-miR-146b-5p	0	0	0	0	0	0	0	0	0	0	0	0	0	0	0	0	0	0	0	0	0	0	0	0	0	0	0	0	0	0	0	0	0	0	0	0	0	0	0	0	0	0	0	0	0	0	0	0	0
hsa-miR-100-5p	0	0	0	0	0	0	0	0	0	0	0	0	0	0	0	0	0	0	0	0	0	0	0	0	0	0	0	0	0	0	0	0	0	0	0	0	0	0	0	0	0	0	0	0	0	0	0	0	0
hsa-miR-125b-5p	0	0	0	0	0	0	0	0	0	0	0	0	0	0	0	0	0	0	0	0	0	0	0	0	0	0	0	0	0	0	0	0	0	0	0	0	0	0	0	0	0	0	0	0	0	0	0	0	0
[truncated: 742 more columns]

## Sheet: ST3
Table S3. Gene-set enrichment analysis of hallmark gene sets from the Molecular Signatures Database in TCGA microRNA:mRNA networks
Keratin miR:mRNA GSEA
Collection(s):	H
# overlaps shown:	10
# genesets in collections:	50
# genes in comparison (n):	516
# genes in universe (N):	38404
Gene Set Name	# Genes in Gene Set (K)	Description	# Genes in Overlap (k)	k/K	p-value	FDR q-value
HALLMARK_EPITHELIAL_MESENCHYMAL_TRANSITION	200	Genes defining epithelial-mesenchymal transition, as in wound healing, fibrosis and metastasis.	33	0.165	4.71e-26	2.36e-24
HALLMARK_INFLAMMATORY_RESPONSE	200	Genes defining inflammatory response.	27	0.135	3.39e-19	8.47e-18
HALLMARK_KRAS_SIGNALING_UP	200	Genes up-regulated by KRAS activation.	24	0.12	5.09e-16	8.01e-15
HALLMARK_UV_RESPONSE_DN	144	Genes down-regulated in response to ultraviolet (UV) radiation.	21	0.1458	6.41e-16	8.01e-15
HALLMARK_TNFA_SIGNALING_VIA_NFKB	200	Genes regulated by NF-kB in response to TNF [GeneID=7124].	22	0.11	5.26e-14	5.26e-13
HALLMARK_IL2_STAT5_SIGNALING	199	Genes up-regulated by STAT5 in response to IL2 stimulation.	20	0.1005	4.03e-12	3.36e-11
HALLMARK_ALLOGRAFT_REJECTION	200	Genes up-regulated during transplant rejection.	17	0.085	2.23e-09	1.38e-08
HALLMARK_HYPOXIA	200	Genes up-regulated in response to low oxygen levels (hypoxia).	17	0.085	2.23e-09	1.38e-08
HALLMARK_TGF_BETA_SIGNALING	54	Genes up-regulated in response to TGFB1 [GeneID=7040].	10	0.1852	2.48e-09	1.38e-08
HALLMARK_APICAL_JUNCTION	200	Genes encoding components of apical junction complex.	15	0.075	1.03e-07	4.7e-07
MITF-low miR:mRNA GSEA
Collection(s):	H
# overlaps shown:	9
# genesets in collections:	50
# genes in comparison (n):	204
# genes in universe (N):	38404
Gene Set Name	# Genes in Gene Set (K)	Description	# Genes in Overlap (k)	k/K	p-value	FDR q-value
HALLMARK_OXIDATIVE_PHOSPHORYLATION	200	Genes encoding proteins involved in oxidative phosphorylation.	15	0.075	2.78e-13	1.39e-11
HALLMARK_ADIPOGENESIS	200	Genes up-regulated during adipocyte differentiation (adipogenesis).	9	0.045	1.38e-06	3.46e-05
HALLMARK_CHOLESTEROL_HOMEOSTASIS	74	Genes involved in cholesterol homeostasis.	4	0.0541	0.000665	0.00611
HALLMARK_ESTROGEN_RESPONSE_EARLY	200	Genes defining early response to estrogen.	6	0.03	0.000733	0.00611
HALLMARK_HYPOXIA	200	Genes up-regulated in response to low oxygen levels (hypoxia).	6	0.03	0.000733	0.00611
HALLMARK_XENOBIOTIC_METABOLISM	200	Genes encoding proteins involved in processing of drugs and other xenobiotics.	6	0.03	0.000733	0.00611
HALLMARK_UNFOLDED_PROTEIN_RESPONSE	113	Genes up-regulated during unfolded protein response, a cellular stress response related to the endoplasmic reticulum.	4	0.0354	0.00317	0.0226
HALLMARK_HEME_METABOLISM	200	Genes involved in metabolism of heme (a cofactor consisting of iron and porphyrin) and erythroblast differentiation.	5	0.025	0.00443	0.0246
HALLMARK_MYC_TARGETS_V1	200	A subgroup of genes regulated by MYC - version 1 (v1).	5	0.025	0.00443	0.0246

## Sheet: ST4
Table S4. Melanoma cell line microRNA:mRNA bipartite and unipartite network statistics
MiR	Degree Centrality (Bipartite)	Eigencentrality (Bipartite)	Degree Centrality (Unipartite)	Betweeness Centrality (Unipartite)	Closeness Centrality (Unipartite)	Eigencentrality (Unipartite)	TCGA Cluster
hsa-mir-100-5p	137	0	1	0	0.00240385	4.14691e-17	MITF-low
hsa-mir-106b-5p	119	0.597624	15	0	0.00120048	0.689531
hsa-mir-125b-5p	171	0	1	0	0.00240385	3.17838e-17	MITF-low
hsa-mir-1301-3p	220	0.856088	15	0	0.00117509	0.910472
hsa-mir-1307-5p	127	0.556437	15	0	0.00102564	0.62982
hsa-mir-15a-5p	142	0.557844	15	0.5	0.00150602	0.653897
hsa-mir-17-3p	106	0.26416	15	70	0.00209205	0.291624
hsa-mir-185-5p	275	1	15	0	0.000934579	1
hsa-mir-20a-5p	117	0.329142	15	4	0.00169492	0.371764
hsa-mir-211-5p	218	0.83171	15	0	0.00125945	0.869614
hsa-mir-25-3p	142	0.63944	15	0	0.00116009	0.715788
hsa-mir-324-3p	140	0.652365	15	0	0.00134771	0.738574
hsa-mir-324-5p	125	0.625886	15	0.5	0.00145985	0.723163
hsa-mir-361-3p	119	0.476738	15	0	0.00121803	0.548423
hsa-mir-532-5p	152	0.672848	15	0	0.00125786	0.744256
hsa-mir-652-3p	205	0.812118	15	0	0.00110011	0.858434
hsa-mir-660-5p	124	0.585869	15	0	0.0013245	0.659576
hsa-mir-93-5p	109	0.492924	15	0	0.0013369	0.592201
hsa-mir-19b-3p	93	0.302058
hsa-mir-501-3p	92	0.425105
hsa-mir-16-5p	83	0.312536
hsa-mir-17-5p	82	0.246873
hsa-mir-362-5p	80	0.323577
hsa-mir-338-3p	79	0.361177
hsa-mir-106b-3p	79	0.306811
hsa-mir-30e-5p	75	0.329755
hsa-mir-186-5p	75	0.337484
hsa-mir-532-3p	72	0.355496
hsa-mir-148a-5p	68	0.274411
hsa-mir-30d-5p	63	0.21252
hsa-mir-30b-5p	60	0.209737
hsa-mir-148a-3p	59	0.180928
hsa-mir-502-3p	58	0.289836
hsa-mir-1307-3p	57	0.240327
hsa-mir-92a-3p	56	0.0792025
hsa-mir-101-3p	51	0.191225
hsa-mir-500a-3p	44	0.209766
hsa-mir-103a-3p	37	0.221473
hsa-mir-146a-5p	35	0.165229
hsa-mir-378a-3p	33	0.0819333
hsa-mir-30e-3p	29	0.0930448
hsa-mir-197-3p	23	0.0811291
hsa-mir-29b-3p	22	0.0423254
hsa-mir-21-5p	20	0
hsa-mir-192-5p	16	0.0637121
hsa-mir-508-3p	14	0.0246401
hsa-mir-15b-5p	12	0.0318298
hsa-mir-194-5p	12	0.0539517
hsa-mir-221-3p	11	0
hsa-mir-26a-5p	11	0
hsa-mir-509-3p	11	0.017173
hsa-mir-514a-3p	11	0.0175926
hsa-mir-29a-3p	10	0.00211756
hsa-mir-204-5p	9	0.000227406
hsa-mir-20b-5p	8	0.0260913
hsa-mir-15b-3p	8	0.0213189
hsa-mir-128-3p	8	0.033517
hsa-mir-106a-5p	7	0.0220269
hsa-mir-330-5p	7	0.0159495
hsa-mir-126-5p	6	0.0259898
hsa-mir-486-5p	6	0
hsa-mir-320a	5	0.00951891
hsa-mir-425-5p	5	0.0186827
hsa-let-7b-5p	5	0
hsa-mir-149-5p	4	0
hsa-mir-374a-3p	4	0.0132871
hsa-mir-363-3p	4	0.00493101
hsa-mir-152-3p	3	0
hsa-mir-9-5p	3	0.00284195
hsa-mir-1180-3p	2	0.00810425
hsa-mir-584-5p	2	0.000464865
hsa-mir-199b-5p	2	0
hsa-mir-455-3p	2	0
hsa-mir-423-5p	1	0
hsa-mir-181a-2-3p	1	0
hsa-mir-181a-3p	1	0
hsa-mir-199a-3p	1	0
hsa-mir-1246	1	0
hsa-let-7d-5p	1	0
hsa-mir-361-5p	1	0.00111506
hsa-mir-7641	1	0

## Sheet: ST5
Table S5. Incidence matrix of all statistically significant microRNA:mRNA correlations in melanoma cell line dataset.
Gene	SILV	TMSB10	VIM	THBS1	S100A6	COL1A1	TGFBI	SPARC	COL3A1	B2M	IGFBP5	SCARNA7	COL6A1	MLANA	S100A4	EFEMP1	FSTL1	QPCT	QSOX1	SERPINE1	COL8A1	COL6A2	CDK2	CD44	FBN1	CCDC80	ITGB1	RPS3	BIRC7	CCL2	ASAH1	COL12A1	IFITM3	LOXL2	MT2A	C1R	GSTO1	CD151	ANXA1	LAMC1	KRT18	LRP1	CTNNB1	STAT1	PLAU	SLC5A3	IL6ST	IVNS1ABP	MYL6
hsa-mir-100-5p	1	0	0	0	0	0	0	0	0	0	0	0	0	1	0	0	0	1	0	0	0	0	1	0	0	0	0	0	1	0	1	0	0	0	0	0	0	0	0	0	0	0	1	0	0	0	0	1	0
hsa-mir-125b-5p	1	0	0	0	0	0	0	0	0	0	0	0	0	1	0	0	0	1	0	0	0	0	1	0	0	0	0	0	1	0	1	0	0	0	0	0	1	0	0	0	0	0	1	0	0	0	0	1	0
hsa-mir-21-5p	1	0	0	0	0	0	0	0	0	0	0	0	0	0	0	0	0	0	0	0	0	0	0	0	0	0	0	0	0	0	0	0	0	0	0	0	0	0	0	0	0	0	0	0	0	0	0	0	0
hsa-mir-148a-3p	0	1	1	0	0	0	0	0	0	0	0	0	0	0	0	0	0	0	0	0	0	0	0	1	0	0	1	0	0	0	0	0	0	0	1	0	0	0	0	0	0	0	0	0	0	0	0	0	0
hsa-mir-652-3p	0	1	0	0	0	0	0	0	0	0	0	0	1	0	0	0	0	0	0	1	0	1	0	0	1	1	1	0	0	0	0	0	0	1	0	0	0	0	1	0	0	1	0	0	1	0	1	0	1
hsa-mir-92a-3p	0	0	0	1	0	1	0	1	1	0	0	0	0	0	0	0	0	0	0	0	0	0	0	0	1	1	0	0	0	0	0	0	0	0	0	1	0	0	0	0	0	1	0	1	0	0	0	0	0
hsa-mir-17-5p	0	0	0	0	1	0	0	0	0	0	0	0	0	0	0	0	0	0	0	0	0	0	0	0	1	1	0	0	0	0	0	0	0	0	0	0	0	0	1	0	0	1	0	0	0	0	0	0	0
hsa-mir-20a-5p	0	0	0	0	1	0	0	0	0	0	0	0	0	0	1	0	0	0	0	0	1	1	0	0	1	1	1	0	0	1	0	0	0	0	0	1	0	0	1	0	0	1	0	0	0	0	0	0	0
hsa-mir-211-5p	0	0	0	0	1	0	0	0	0	0	0	0	1	0	0	0	0	0	0	1	0	1	0	0	1	1	1	0	0	1	0	0	0	1	0	0	0	0	1	0	1	0	0	0	1	0	1	0	0
hsa-mir-1301-3p	0	0	0	0	0	1	1	0	1	0	0	0	1	0	0	1	0	0	0	1	1	1	0	0	1	1	1	0	0	1	0	0	1	1	0	0	0	0	0	0	0	1	0	0	1	0	1	0	1
hsa-mir-378a-3p	0	0	0	0	0	1	0	0	1	0	0	0	0	0	0	1	0	0	0	0	1	0	0	0	1	0	0	0	0	0	0	0	0	0	0	0	0	0	0	0	0	0	0	0	0	0	0	0	0
hsa-mir-324-3p	0	0	0	0	0	0	1	0	0	0	0	0	1	0	0	0	0	0	1	1	0	1	0	0	1	1	1	0	0	0	0	0	0	1	0	0	0	0	0	0	0	1	0	0	1	0	1	0	0
hsa-mir-93-5p	0	0	0	0	0	0	0	0	0	1	0	0	1	0	0	0	0	0	0	0	0	1	0	0	1	1	1	0	0	0	0	0	0	1	0	0	0	0	0	0	0	1	0	0	1	0	0	0	1
hsa-mir-29b-3p	0	0	0	0	0	0	0	0	0	0	1	0	0	0	0	0	0	0	0	0	0	0	0	0	0	0	0	0	0	0	0	0	0	0	0	0	0	0	0	0	0	0	0	0	0	0	0	0	0
hsa-mir-423-5p	0	0	0	0	0	0	0	0	0	0	0	1	0	0	0	0	0	0	0	0	0	0	0	0	0	0	0	0	0	0	0	0	0	0	0	0	0	0	0	0	0	0	0	0	0	0	0	0	0
hsa-mir-106b-5p	0	0	0	0	0	0	0	0	0	0	0	0	1	0	0	0	0	0	0	0	0	1	0	0	0	1	1	0	0	0	0	0	0	1	0	0	0	0	0	0	0	1	0	0	1	0	0	0	1
hsa-mir-1307-5p	0	0	0	0	0	0	0	0	0	0	0	0	1	0	0	0	0	0	0	0	1	1	0	0	1	1	1	0	0	0	0	1	0	0	0	0	0	0	0	0	0	1	0	0	0	0	1	0	1
hsa-mir-146a-5p	0	0	0	0	0	0	0	0	0	0	0	0	1	0	0	0	0	0	0	0	0	1	0	0	1	0	0	0	0	0	0	0	0	0	0	0	0	0	0	0	0	0	0	0	0	0	0	0	0
hsa-mir-148a-5p	0	0	0	0	0	0	0	0	0	0	0	0	1	0	0	0	0	0	0	0	0	0	0	1	0	0	1	0	0	0	0	0	0	0	1	0	0	0	0	0	0	0	0	0	0	0	0	0	0
hsa-mir-15a-5p	0	0	0	0	0	0	0	0	0	0	0	0	1	0	0	0	0	0	1	0	0	1	0	0	0	1	1	0	0	0	0	0	0	1	0	0	0	0	1	0	1	1	0	0	1	0	0	0	0
hsa-mir-185-5p	0	0	0	0	0	0	0	0	0	0	0	0	1	0	0	0	1	0	0	1	1	1	0	0	1	1	1	0	0	1	0	0	1	1	0	0	0	0	1	1	1	1	0	0	1	0	1	0	1
hsa-mir-25-3p	0	0	0	0	0	0	0	0	0	0	0	0	1	0	0	0	0	0	0	0	0	1	0	1	0	1	1	0	0	0	0	0	0	1	0	0	0	0	1	0	0	1	0	0	1	0	1	0	1
hsa-mir-30e-5p	0	0	0	0	0	0	0	0	0	0	0	0	1	0	1	0	0	0	1	0	0	1	0	0	0	0	1	0	0	0	0	0	0	0	0	0	0	0	0	0	0	1	0	0	0	0	1	0	0
hsa-mir-324-5p	0	0	0	0	0	0	0	0	0	0	0	0	1	0	0	0	0	0	0	1	0	1	0	0	1	1	1	0	0	0	0	0	0	1	0	0	0	0	0	0	0	1	0	0	1	0	1	0	1
hsa-mir-338-3p	0	0	0	0	0	0	0	0	0	0	0	0	1	0	0	0	0	0	0	0	0	1	0	0	0	0	1	0	0	0	0	0	0	1	0	0	0	0	0	0	0	0	0	0	1	0	0	0	0
hsa-mir-362-5p	0	0	0	0	0	0	0	0	0	0	0	0	1	0	0	0	0	0	0	0	1	1	0	0	1	1	0	0	0	0	0	0	0	0	0	0	0	0	0	0	0	0	0	0	0	0	0	0	0
hsa-mir-501-3p	0	0	0	0	0	0	0	0	0	0	0	0	1	0	0	0	0	0	0	0	1	1	0	0	1	1	1	0	0	0	0	0	0	0	0	0	0	0	0	0	0	0	0	0	0	0	0	0	0
hsa-mir-532-5p	0	0	0	0	0	0	0	0	0	0	0	0	1	0	0	0	0	0	0	1	1	1	0	0	1	1	1	0	0	1	0	0	0	1	0	0	0	0	0	0	0	1	0	0	1	0	0	0	0
hsa-mir-660-5p	0	0	0	0	0	0	0	0	0	0	0	0	1	0	0	0	0	0	0	1	1	1	0	0	1	1	1	0	0	1	0	0	0	1	0	0	0	0	0	0	0	1	0	0	1	0	1	0	0
hsa-mir-106b-3p	0	0	0	0	0	0	0	0	0	0	0	0	0	0	1	0	0	0	0	0	0	0	0	1	0	1	1	0	0	0	0	0	0	0	0	0	0	1	1	0	0	1	0	0	0	0	0	0	1
hsa-mir-29a-3p	0	0	0	0	0	0	0	0	0	0	0	0	0	0	1	0	0	0	0	0	0	0	0	0	0	0	0	0	0	0	0	0	0	0	0	0	0	0	0	0	0	0	0	0	0	0	0	0	0
hsa-mir-30e-3p	0	0	0	0	0	0	0	0	0	0	0	0	0	0	1	0	0	0	0	0	0	0	0	0	0	0	1	0	0	0	0	0	0	0	0	0	0	0	0	0	0	0	0	0	0	0	0	0	0
hsa-mir-19b-3p	0	0	0	0	0	0	0	0	0	0	0	0	0	0	0	0	1	0	0	1	0	0	0	0	0	1	1	0	0	0	0	0	0	0	0	0	0	0	1	0	0	1	0	0	0	0	0	0	0
hsa-mir-20b-5p	0	0	0	0	0	0	0	0	0	0	0	0	0	0	0	0	0	0	0	1	0	0	0	0	0	0	0	0	0	0	0	0	0	0	0	0	0	0	0	0	0	0	0	0	0	0	0	0	0
hsa-mir-30b-5p	0	0	0	0	0	0	0	0	0	0	0	0	0	0	0	0	0	0	0	1	0	0	0	0	0	0	0	0	0	0	0	0	0	0	0	0	0	0	0	0	0	0	0	0	0	0	0	0	0
hsa-mir-30d-5p	0	0	0	0	0	0	0	0	0	0	0	0	0	0	0	0	0	0	0	1	0	1	0	0	0	0	0	0	0	0	0	0	0	0	0	0	0	0	0	0	0	0	0	0	0	0	0	0	0
hsa-mir-508-3p	0	0	0	0	0	0	0	0	0	0	0	0	0	0	0	0	0	0	0	1	0	0	0	0	0	0	0	0	0	0	0	0	0	0	0	0	0	0	0	0	0	0	0	0	0	0	0	0	0
hsa-mir-361-3p	0	0	0	0	0	0	0	0	0	0	0	0	0	0	0	0	0	0	0	0	1	1	0	1	0	1	1	0	0	0	0	0	0	1	0	0	0	0	1	0	0	1	0	0	0	0	1	0	0
hsa-mir-103a-3p	0	0	0	0	0	0	0	0	0	0	0	0	0	0	0	0	0	0	0	0	0	1	0	0	0	1	1	0	0	0	0	0	0	1	0	0	0	0	0	0	0	0	0	0	0	0	0	0	0
hsa-mir-16-5p	0	0	0	0	0	0	0	0	0	0	0	0	0	0	0	0	0	0	0	0	0	1	0	0	0	0	1	0	0	0	0	0	0	0	0	0	0	0	1	0	0	1	0	0	1	0	0	0	0
hsa-mir-500a-3p	0	0	0	0	0	0	0	0	0	0	0	0	0	0	0	0	0	0	0	0	0	1	0	0	1	0	0	0	0	0	0	0	0	0	0	0	0	0	0	0	0	0	0	0	0	0	0	0	0
hsa-mir-502-3p	0	0	0	0	0	0	0	0	0	0	0	0	0	0	0	0	0	0	0	0	0	1	0	0	1	1	1	0	0	0	0	0	0	0	0	0	0	0	0	0	0	0	0	0	0	0	0	0	0
hsa-mir-532-3p	0	0	0	0	0	0	0	0	0	0	0	0	0	0	0	0	0	0	0	0	0	1	0	0	1	1	1	0	0	0	0	0	0	0	0	0	0	0	0	0	0	0	0	0	1	0	0	0	0
hsa-mir-149-5p	0	0	0	0	0	0	0	0	0	0	0	0	0	0	0	0	0	0	0	0	0	0	1	0	0	0	0	0	0	0	0	0	0	0	0	0	0	0	0	0	0	0	0	0	0	0	0	0	0
hsa-mir-1307-3p	0	0	0	0	0	0	0	0	0	0	0	0	0	0	0	0	0	0	0	0	0	0	0	0	1	1	1	0	0	0	0	0	0	0	0	0	0	0	0	0	0	1	0	0	0	0	1	0	0
hsa-mir-17-3p	0	0	0	0	0	0	0	0	0	0	0	0	0	0	0	0	0	0	0	0	0	0	0	0	1	1	1	0	0	0	0	0	0	0	0	1	0	0	1	0	0	1	0	0	0	0	0	0	0
hsa-mir-186-5p	0	0	0	0	0	0	0	0	0	0	0	0	0	0	0	0	0	0	0	0	0	0	0	0	0	1	1	0	0	0	0	0	0	0	0	0	0	0	1	0	0	1	0	0	0	0	0	0	1
hsa-mir-101-3p	0	0	0	0	0	0	0	0	0	0	0	0	0	0	0	0	0	0	0	0	0	0	0	0	0	0	1	0	0	0	0	0	0	0	0	0	0	1	0	0	0	0	0	0	0	0	0	0	0
hsa-mir-197-3p	0	0	0	0	0	0	0	0	0	0	0	0	0	0	0	0	0	0	0	0	0	0	0	0	0	0	1	0	0	0	0	0	0	0	0	0	0	0	0	0	0	1	0	0	0	0	0	0	0
hsa-mir-152-3p	0	0	0	0	0	0	0	0	0	0	0	0	0	0	0	0	0	0	0	0	0	0	0	0	0	0	0	1	0	0	0	0	0	0	0	0	0	0	0	0	0	0	0	0	0	0	0	0	0
hsa-mir-126-5p	0	0	0	0	0	0	0	0	0	0	0	0	0	0	0	0	0	0	0	0	0	0	0	0	0	0	0	0	0	0	0	0	0	0	0	0	0	0	1	0	0	0	0	0	0	0	0	0	0
hsa-mir-15b-3p	0	0	0	0	0	0	0	0	0	0	0	0	0	0	0	0	0	0	0	0	0	0	0	0	0	0	0	0	0	0	0	0	0	0	0	0	0	0	0	0	0	1	0	0	0	0	0	0	0
hsa-mir-15b-5p	0	0	0	0	0	0	0	0	0	0	0	0	0	0	0	0	0	0	0	0	0	0	0	0	0	0	0	0	0	0	0	0	0	0	0	0	0	0	0	0	0	1	0	0	0	0	0	0	0
hsa-mir-128-3p	0	0	0	0	0	0	0	0	0	0	0	0	0	0	0	0	0	0	0	0	0	0	0	0	0	0	0	0	0	0	0	0	0	0	0	0	0	0	0	0	0	0	0	0	1	0	0	0	0
hsa-mir-192-5p	0	0	0	0	0	0	0	0	0	0	0	0	0	0	0	0	0	0	0	0	0	0	0	0	0	0	0	0	0	0	0	0	0	0	0	0	0	0	0	0	0	0	0	0	1	0	1	0	0
hsa-mir-194-5p	0	0	0	0	0	0	0	0	0	0	0	0	0	0	0	0	0	0	0	0	0	0	0	0	0	0	0	0	0	0	0	0	0	0	0	0	0	0	0	0	0	0	0	0	1	0	0	0	0
hsa-mir-181a-2-3p	0	0	0	0	0	0	0	0	0	0	0	0	0	0	0	0	0	0	0	0	0	0	0	0	0	0	0	0	0	0	0	0	0	0	0	0	0	0	0	0	0	0	0	0	0	1	0	0	0
hsa-mir-374a-3p	0	0	0	0	0	0	0	0	0	0	0	0	0	0	0	0	0	0	0	0	0	0	0	0	0	0	0	0	0	0	0	0	0	0	0	0	0	0	0	0	0	0	0	0	0	0	0	0	0
hsa-mir-320a	0	0	0	0	0	0	0	0	0	0	0	0	0	0	0	0	0	0	0	0	0	0	0	0	0	0	0	0	0	0	0	0	0	0	0	0	0	0	0	0	0	0	0	0	0	0	0	0	0
hsa-mir-221-3p	0	0	0	0	0	0	0	0	0	0	0	0	0	0	0	0	0	0	0	0	0	0	0	0	0	0	0	0	0	0	0	0	0	0	0	0	0	0	0	0	0	0	0	0	0	0	0	0	0
hsa-mir-106a-5p	0	0	0	0	0	0	0	0	0	0	0	0	0	0	0	0	0	0	0	0	0	0	0	0	0	0	0	0	0	0	0	0	0	0	0	0	0	0	0	0	0	0	0	0	0	0	0	0	0
hsa-mir-363-3p	0	0	0	0	0	0	0	0	0	0	0	0	0	0	0	0	0	0	0	0	0	0	0	0	0	0	0	0	0	0	0	0	0	0	0	0	0	0	0	0	0	0	0	0	0	0	0	0	0
hsa-mir-1180-3p	0	0	0	0	0	0	0	0	0	0	0	0	0	0	0	0	0	0	0	0	0	0	0	0	0	0	0	0	0	0	0	0	0	0	0	0	0	0	0	0	0	0	0	0	0	0	0	0	0
hsa-mir-425-5p	0	0	0	0	0	0	0	0	0	0	0	0	0	0	0	0	0	0	0	0	0	0	0	0	0	0	0	0	0	0	0	0	0	0	0	0	0	0	0	0	0	0	0	0	0	0	0	0	0
hsa-mir-486-5p	0	0	0	0	0	0	0	0	0	0	0	0	0	0	0	0	0	0	0	0	0	0	0	0	0	0	0	0	0	0	0	0	0	0	0	0	0	0	0	0	0	0	0	0	0	0	0	0	0
hsa-mir-26a-5p	0	0	0	0	0	0	0	0	0	0	0	0	0	0	0	0	0	0	0	0	0	0	0	0	0	0	0	0	0	0	0	0	0	0	0	0	0	0	0	0	0	0	0	0	0	0	0	0	0
hsa-mir-9-5p	0	0	0	0	0	0	0	0	0	0	0	0	0	0	0	0	0	0	0	0	0	0	0	0	0	0	0	0	0	0	0	0	0	0	0	0	0	0	0	0	0	0	0	0	0	0	0	0	0
hsa-let-7b-5p	0	0	0	0	0	0	0	0	0	0	0	0	0	0	0	0	0	0	0	0	0	0	0	0	0	0	0	0	0	0	0	0	0	0	0	0	0	0	0	0	0	0	0	0	0	0	0	0	0
hsa-mir-204-5p	0	0	0	0	0	0	0	0	0	0	0	0	0	0	0	0	0	0	0	0	0	0	0	0	0	0	0	0	0	0	0	0	0	0	0	0	0	0	0	0	0	0	0	0	0	0	0	0	0
hsa-mir-509-3p	0	0	0	0	0	0	0	0	0	0	0	0	0	0	0	0	0	0	0	0	0	0	0	0	0	0	0	0	0	0	0	0	0	0	0	0	0	0	0	0	0	0	0	0	0	0	0	0	0
hsa-mir-514a-3p	0	0	0	0	0	0	0	0	0	0	0	0	0	0	0	0	0	0	0	0	0	0	0	0	0	0	0	0	0	0	0	0	0	0	0	0	0	0	0	0	0	0	0	0	0	0	0	0	0
hsa-mir-181a-3p	0	0	0	0	0	0	0	0	0	0	0	0	0	0	0	0	0	0	0	0	0	0	0	0	0	0	0	0	0	0	0	0	0	0	0	0	0	0	0	0	0	0	0	0	0	0	0	0	0
hsa-mir-584-5p	0	0	0	0	0	0	0	0	0	0	0	0	0	0	0	0	0	0	0	0	0	0	0	0	0	0	0	0	0	0	0	0	0	0	0	0	0	0	0	0	0	0	0	0	0	0	0	0	0
hsa-mir-330-5p	0	0	0	0	0	0	0	0	0	0	0	0	0	0	0	0	0	0	0	0	0	0	0	0	0	0	0	0	0	0	0	0	0	0	0	0	0	0	0	0	0	0	0	0	0	0	0	0	0
hsa-mir-199b-5p	0	0	0	0	0	0	0	0	0	0	0	0	0	0	0	0	0	0	0	0	0	0	0	0	0	0	0	0	0	0	0	0	0	0	0	0	0	0	0	0	0	0	0	0	0	0	0	0	0
hsa-mir-199a-3p	0	0	0	0	0	0	0	0	0	0	0	0	0	0	0	0	0	0	0	0	0	0	0	0	0	0	0	0	0	0	0	0	0	0	0	0	0	0	0	0	0	0	0	0	0	0	0	0	0
hsa-mir-1246	0	0	0	0	0	0	0	0	0	0	0	0	0	0	0	0	0	0	0	0	0	0	0	0	0	0	0	0	0	0	0	0	0	0	0	0	0	0	0	0	0	0	0	0	0	0	0	0	0
hsa-let-7d-5p	0	0	0	0	0	0	0	0	0	0	0	0	0	0	0	0	0	0	0	0	0	0	0	0	0	0	0	0	0	0	0	0	0	0	0	0	0	0	0	0	0	0	0	0	0	0	0	0	0
hsa-mir-361-5p	0	0	0	0	0	0	0	0	0	0	0	0	0	0	0	0	0	0	0	0	0	0	0	0	0	0	0	0	0	0	0	0	0	0	0	0	0	0	0	0	0	0	0	0	0	0	0	0	0
hsa-mir-7641	0	0	0	0	0	0	0	0	0	0	0	0	0	0	0	0	0	0	0	0	0	0	0	0	0	0	0	0	0	0	0	0	0	0	0	0	0	0	0	0	0	0	0	0	0	0	0	0	0
hsa-mir-455-3p	0	0	0	0	0	0	0	0	0	0	0	0	0	0	0	0	0	0	0	0	0	0	0	0	0	0	0	0	0	0	0	0	0	0	0	0	0	0	0	0	0	0	0	0	0	0	0	0	0
[truncated: 895 more columns]

## Sheet: ST6
Table S6. Gene-set enrichment analysis of hallmark gene sets from the Molecular Signatures Database in melanoma cell line microRNA:mRNA networks
MITF-low miR:mRNA GSEA
Overlap Results
Collection(s):	H
# overlaps shown:	10
# genesets in collections:	50
# genes in comparison (n):	169
# genes in universe (N):	40071
Hallmark Gene Set Name	# Genes in Gene Set (K)	Description	# Genes in Overlap (k)	k/K	p-value	FDR q-value	neg log10 FDQ q
G2M_CHECKPOINT	200	Genes involved in the G2/M checkpoint, as in progression through the cell division cycle.	8	0.04	2.35e-06	0.000118	3.92812
ESTROGEN_RESPONSE_EARLY	200	Genes defining early response to estrogen.	7	0.035	2.42e-05	0.000605	3.21824
ADIPOGENESIS	200	Genes up-regulated during adipocyte differentiation (adipogenesis).	6	0.03	0.000216	0.0036	2.4437
UV_RESPONSE_UP	158	Genes up-regulated in response to ultraviolet (UV) radiation.	4	0.0253	0.00461	0.0434	1.36251
APOPTOSIS	161	Genes mediating programmed cell death (apoptosis) by activation of caspases.	4	0.0248	0.00493	0.0434	1.36251
IL2_STAT5_SIGNALING	199	Genes up-regulated by STAT5 in response to IL2 stimulation.	4	0.0201	0.0102	0.0434	1.36251
MITOTIC_SPINDLE	199	Genes important for mitotic spindle assembly.	4	0.0201	0.0102	0.0434	1.36251
E2F_TARGETS	200	Genes encoding cell cycle related targets of E2F transcription factors.	4	0.02	0.0104	0.0434	1.36251
ESTROGEN_RESPONSE_LATE	200	Genes defining late response to estrogen.	4	0.02	0.0104	0.0434	1.36251
GLYCOLYSIS	200	Genes encoding proteins involved in glycolysis and gluconeogenesis.	4	0.02	0.0104	0.0434	1.36251
Keratin miR:mRNA GSEA
Overlap Results
Collection(s):	H
# overlaps shown:	10
# genesets in collections:	50
# genes in comparison (n):	450
# genes in universe (N):	40071
Gene Set Name	# Genes in Gene Set (K)	Description	# Genes in Overlap (k)	k/K	p-value	FDR q-value	neg log10 FDRq
EPITHELIAL_MESENCHYMAL_TRANSITION	200	Genes defining epithelial-mesenchymal transition, as in wound healing, fibrosis and metastasis.	53	0.265	5.05e-57	2.53e-55	54.5969
UV_RESPONSE_DN	144	Genes down-regulated in response to ultraviolet (UV) radiation.	31	0.2153	1.22e-30	3.06e-29	28.5143
APICAL_JUNCTION	200	Genes encoding components of apical junction complex.	25	0.125	6.97e-19	1.16e-17	16.9355
APOPTOSIS	161	Genes mediating programmed cell death (apoptosis) by activation of caspases.	22	0.1366	1.29e-17	1.61e-16	15.7932
TNFA_SIGNALING_VIA_NFKB	200	Genes regulated by NF-kB in response to TNF [GeneID=7124].	22	0.11	1.38e-15	1.38e-14	13.8601
HYPOXIA	200	Genes up-regulated in response to low oxygen levels (hypoxia).	20	0.1	1.69e-13	1.41e-12	11.8508
TGF_BETA_SIGNALING	54	Genes up-regulated in response to TGFB1 [GeneID=7040].	12	0.2222	7.79e-13	5.56e-12	11.2549
COAGULATION	138	Genes encoding components of blood coagulation system; also up-regulated in platelets.	16	0.1159	4.7e-12	2.94e-11	10.5317
ANGIOGENESIS	36	Genes up-regulated during formation of blood vessels (angiogenesis).	8	0.2222	5.46e-09	3.03e-08	7.51856
IL6_JAK_STAT3_SIGNALING	87	Genes up-regulated by IL6 [GeneID=3569] via STAT3 [GeneID=6774], e.g., during acute phase response.	10	0.1149	5.35e-08	2.67e-07	6.57349
Immune miR:mRNA GSEA
Overlap Results
Collection(s):	H
# overlaps shown:	10
# genesets in collections:	50
# genes in comparison (n):	73
# genes in universe (N):	40071
Gene Set Name	# Genes in Gene Set (K)	Description	# Genes in Overlap (k)	k/K	p-value	FDR q-value	neg log10 FDQ q
EPITHELIAL_MESENCHYMAL_TRANSITION	200	Genes defining epithelial-mesenchymal transition, as in wound healing, fibrosis and metastasis.	10	0.05	3.62e-12	1.81e-10	9.74232
APOPTOSIS	161	Genes mediating programmed cell death (apoptosis) by activation of caspases.	6	0.0373	5.22e-07	9.57e-06	5.01909
IL6_JAK_STAT3_SIGNALING	87	Genes up-regulated by IL6 [GeneID=3569] via STAT3 [GeneID=6774], e.g., during acute phase response.	5	0.0575	5.74e-07	9.57e-06	5.01909
UV_RESPONSE_DN	144	Genes down-regulated in response to ultraviolet (UV) radiation.	5	0.0347	6.9e-06	8.62e-05	4.06449
TGF_BETA_SIGNALING	54	Genes up-regulated in response to TGFB1 [GeneID=7040].	3	0.0556	0.000135	0.00135	2.86967
CHOLESTEROL_HOMEOSTASIS	74	Genes involved in cholesterol homeostasis.	3	0.0405	0.000343	0.00278	2.55596
APICAL_JUNCTION	200	Genes encoding components of apical junction complex.	4	0.02	0.000501	0.00278	2.55596
ESTROGEN_RESPONSE_LATE	200	Genes defining late response to estrogen.	4	0.02	0.000501	0.00278	2.55596
HYPOXIA	200	Genes up-regulated in response to low oxygen levels (hypoxia).	4	0.02	0.000501	0.00278	2.55596
COAGULATION	138	Genes encoding components of blood coagulation system; also up-regulated in platelets.	3	0.0217	0.00208	0.0104	1.98297

## Sheet: ST7
Table S7. MicroRNA differential expression analysis between the clinical benefit and the no clinical benefit groups
MiR	No Clinical Benefit (N) n	N Median	N IQR	Yes Clinical Benefit (Y) n	Y Median	Y IQR	Statistic	P value
hsa-miR-125b-5p	13	15.4873	1.84652	9	17.3453	1.50546	26	0.0249163
hsa-miR-100-5p	13	11.2455	1.92333	9	12.4784	2.35463	28	0.0358279
hsa-miR-146a-5p	13	19.0483	1.8177	9	18.132	1.67728	77	0.282934
hsa-miR-185-5p	13	13.4316	1.40122	9	13.0566	0.822155	76	0.313618
hsa-miR-92a-3p	13	14.5439	0.574288	9	14.9242	1.10908	44	0.313618
hsa-miR-508-5p	13	7.24551	6.96933	9	8.91158	6.51071	48	0.445698
hsa-miR-506-3p	13	7.36892	5.7495	9	8.55744	7.17545	53	0.667332
hsa-miR-508-3p	13	11.1957	7.78045	9	12.8606	7.11466	54	0.722343
hsa-miR-514a-3p	13	12.1077	8.26533	9	13.6368	6.54014	54	0.722343
hsa-miR-146b-3p	13	7.49412	1.17062	9	7.82625	1.98096	54	0.722343
hsa-miR-17-3p	13	9.12525	1.09984	9	8.85975	1.53127	56	0.821204
hsa-miR-211-5p	13	15.2999	3.22223	9	15.5386	5.75924	56	0.821204
hsa-miR-509-3p	13	11.0613	8.0198	9	12.0702	7.25249	57	0.87176
hsa-miR-17-5p	13	11.4004	1.4463	9	11.8303	1.40697	58	0.92287
hsa-miR-181a-2-3p	13	10.5573	0.788171	9	10.5077	0.908343	58	0.92287
hsa-miR-223-3p	13	13.9779	1.16247	9	13.7438	3.12546	62	0.92287
hsa-miR-29b-3p	13	16.5874	0.868554	9	16.4184	1.88913	62	0.92287
hsa-miR-146b-5p	13	14.5591	1.2468	9	14.4411	1.52377	59	0.974236

## Sheet: ST8
Table S8. Survival analysis of microRNAs in PD-1 inhibitor treated melanoma patients.
miR	beta	HR (95% CI for HR)	wald.test	p.value	BH p-val
m.100.5p	-0.69	0.5 (0.3-0.85)	6.7	0.0096	0.1824
m.125b.5p	-0.67	0.51 (0.29-0.9)	5.3	0.021	0.1995
m.146a.5p	0.37	1.5 (0.93-2.3)	2.7	0.098	0.620667
m.185.5p	0.78	2.2 (0.67-7.1)	1.6	0.2	0.95
m.211.5p	0.12	1.1 (0.91-1.4)	1.1	0.28	0.99
m.223.3p	-0.18	0.84 (0.53-1.3)	0.59	0.44	0.99
m.146b.3p	-0.22	0.81 (0.4-1.6)	0.36	0.55	0.99
m.92a.3p	-0.21	0.81 (0.28-2.3)	0.16	0.69	0.99
m.181a.2.3p	0.14	1.2 (0.53-2.5)	0.13	0.72	0.99
m.29b.3p	0.085	1.1 (0.62-1.9)	0.09	0.77	0.99
m.508.3p	-0.019	0.98 (0.85-1.1)	0.07	0.8	0.99
m.509.3p	0.021	1 (0.87-1.2)	0.07	0.8	0.99
m.514a.3p	-0.016	0.98 (0.86-1.1)	0.05	0.82	0.99
m.509.3.5p	0.011	1 (0.89-1.1)	0.03	0.87	0.99
m.508.5p	0.0065	1 (0.88-1.1)	0.01	0.92	0.99
m.17.5p	-0.032	0.97 (0.43-2.2)	0.01	0.94	0.99
m.17.3p	0.028	1 (0.38-2.8)	0	0.96	0.99
m.506.3p	-0.0032	1 (0.87-1.1)	0	0.96	0.99
m.146b.5p	0.0035	1 (0.5-2)	0	0.99	0.99
